# Supplementary material for: Distribution Pattern and Influencing Factors of Heavy Metal Resistance Genes in the Yellow River Sediments of Henan Section
Source: Int J Environ Res Public Health. 2022 Aug 28;19(17):10724. doi: 10.3390/ijerph191710724 (PMC9517883; doi:10.3390/ijerph191710724)
Supplement: Supplementary file 1 [file ijerph-19-10724-s001.zip]

Archive with 1 entries (1 files):
- ijerph-1825122-supplementary.pdf
